# Supplementary material for: Analysis of Association between Adolescents’ Food Habits and Body Mass Change in a Population-Based Sample: Diet and Activity of Youth during COVID-19 (DAY-19) Study
Source: Int J Environ Res Public Health. 2022 Sep 18;19(18):11772. doi: 10.3390/ijerph191811772 (PMC9517231; doi:10.3390/ijerph191811772)
Supplement: Supplementary file 1 [file ijerph-19-11772-s001.zip]

Archive with 1 entries (1 files):
- ijerph-1850996-supplementary.pdf
